# Supplementary material for: Synaptic plasticity-dependent competition rule influences memory formation
Source: Nat Commun. 2021 Jun 24;12:3915. doi: 10.1038/s41467-021-24269-4 (PMC8225794; doi:10.1038/s41467-021-24269-4)
Supplement: Supplementary file 2 — Source Data [file 41467_2021_24269_MOESM2_ESM.xlsx]

## Sheet: Fig 1
Fig. 1e	opto										FC										Opto-FC
Baseline	99.3717	101.312	137.969	104.259	91.3184	104.824	105.554	103.567			107.971	102.894	95.8796	100.725	98.943	99.1866	101.45	97.2822	101.775			104.834	88.8401	108.108	103.217	89.1882	96.5432	78.7652	84.4428
	99.0655	101.408	106.073	94.5853	94.7259	102.061	101.098	103.171			98.5074	101.459	96.2164	98.4779	100.276	94.7549	99.1625	101.285	111.262			91.6492	106.119	67.8012	99.0325	100.466	108.096	84.3025	29.9697
	100.006	101.676	100.523	22.597	99.7693	102.061	88.1029	100.643			103.982	98.8421	98.7064	95.4867	96.5255	91.5244	102.722	103.97	115.123			95.8662	123.402	115.261	98.35	97.4823	106.187	96.6573	65.0199
	102.546	103.879	138.258	110.668	101.762	106.552	106.892	93.4942			89.0884	104.081	103.388	96.6763	98.7386	88.5392	98.8198	107.494	90.5372			95.3041	108.082	120.606	90.6005	99.0062	100.372	99.4369	92.5634
	101.073	104.118	68.1931	113.798	102.258	103.271	99.6462	104.091			97.9614	103.903	98.4201	96.557	100.874	100.481	99.6828	109.221	87.301			94.825	103.447	125.416	89.322	101.849	95.6503	98.7357	114.385
	100.199	95.3269	89.9805	102.729	106.434	104.984	101.406	102.781			95.9268	99.5616	102.506	100.281	101.535	91.0736	101.357	99.5036	116.727			120.202	73.9575	125.381	104.551	101.42	89.5347	107.684	99.2145
	100.827	98.4951	76.006	110.875	108.302	90.3603	107.003	93.5693			106.969	99.5175	100.28	103.58	99.4714	105.7	99.0466	88.3632	103.234			117.451	99.8572	123.337	96.0532	99.4963	105.173	112.602	109.06
	100.756	101.235	69.0233	117.799	103.672	85.209	98.1805	98.5797			107.197	96.7556	105.147	102.905	101.391	113.992	98.9252	94.2299	57.2592			104.204	78.6135	68.0462	106.495	102.948	92.6722	97.9716	106.809
	100.902	96.8687	76.006	116.424	97.2573	99.762	95.1307	102.499			92.4741	102.092	100.936	98.4313	100.635	106.258	97.8836	102.023	118.393			83.3729	99.1723	68.8418	108.776	103.239	104.336	116.96	155.736
	95.2535	95.681	137.969	106.265	94.501	100.917	96.9871	97.6031			99.9225	90.8939	98.5201	106.88	101.611	108.489	100.951	96.6287	98.3893			92.291	118.51	77.2018	103.603	104.904	101.436	106.885	142.8
Post 1	95.6005	95.33	112.974	96.9935	96.2983	98.2028	88.9724	106.332			63.0899	130.549	99.4082	90.6191	88.4068	109.451	110.241	87.8166	73.5908			162.244	109.513	139.558	133.695	116.902	127.194	189.381	110.451
	102.367	97.8064	58.6409	97.0746	98.0109	79.2745	89.8659	101.635			51.3329	118.68	91.0142	95.6356	91.2963	105.132	116.161	83.1384	140.372			190.725	103.623	156.174	137.928	140.814	156.253	172.35	119.417
	98.5633	93.9037	62.2935	101.357	97.9256	72.8793	85.584	81.0448			55.5313	113.989	75.3666	98.2456	92.3617	135.818	116.112	87.0682	93.1847			162.241	117.249	152.672	134.23	100.557	150.595	190.244	110.81
	99.0114	96.109	75.6094	90.0293	97.9945	90.2559	90.3451	82.1074			45.699	118.851	98.9799	100.091	94.7413	103.197	114.385	85.1985	89.7995			191.802	98.3893	156.948	135.417	140.131	139.494	184.401	119.303
	99.07	93.3662	63.487	113.281	99.686	84.3128	90.5592	81.5573			49.4472	121.479	98.706	100.161	91.7855	126.561	112.914	83.0614	119.194			125.324	135.723	157.402	125.429	121.57	153.863	260.152	157.864
	99.6308	88.6113	82.7639	88.7302	102.12	80.9838	90.5592	97.9175			57.055	115.013	101.325	103.339	94.437	108.96	112.381	89.9023	109.508			183.402	114.559	155.425	132.853	135.637	154.924	256.732	109.736
	101.458	90.873	94.2836	105.724	103.744	86.0509	89.7761	94.6682			52.8988	112.346	104.085	98.825	90.6822	144.409	114.821	86.9643	76.9388			184.693	112.854	150.35	149.087	136.275	144.612	256.331	141.732
	99.0632	98.6111	89.1821	61.558	101.003	89.4278	89.7761	78.0641			53.1387	112.069	105.702	103.14	90.1108	101.887	112.089	96.8475	109.2			163.475	110.491	158.113	134.689	138.795	146.565	269.926	129.103
	98.5981	89.3226	92.4449	101.191	104.809	91.3331	89.4565	96.0281			55.6442	117.5	105.673	106.56	93.6802	119.775	112.066	97.6785	105.007			155.331	113.42	154.564	119.201	132.416	139.889	255.152	125.004
	99.3071	87.5632	87.4892	95.7193	101.883	97.5195	86.5409	117.223			64.333	107.645	107.468	101.693	90.795	116.456	111.625	95.7038	91.4058			157.671	122.138	151.838	119.201	136.179	142.666	266.957	148.418
Post 2	99.0907	89.7216	60.2396	96.1173	77.7435	115.13	69.1055	108.699			69.4755	109.639	87.2019	95.7527	111.186	108.216	121.602	59.0978	109.221			167.693	126.881	172.571	100.502	144.44	232.743	253.69	196.22
	92.4254	86.0084	83.0811	131.49	83.6188	131.151	82.6448	107.702			68.1482	104.794	87.1808	121.857	101.026	118.689	125.435	59.8774	119.563			116.881	115.068	170.624	99.5906	147.724	230.144	261.921	169.803
	92.2574	96.9684	94.9038	135.158	85.8912	139.173	82.9966	105.643			72.5469	107.562	91.3703	115.937	103.028	109.035	126.836	57.9022	87.6679			219.575	136.944	175	123	148.847	230.914	265.112	212.56
	91.1835	92.7242	79.3022	120.923	87.234	129.158	88.3747	84.3882			71.0368	110.057	89.8677	117.514	103.618	108.847	121.875	60.8206	96.0432			146.817	106.662	175.332	113.866	143.627	214.897	280.713	239.403
	94.295	87.49	79.3022	123.887	87.827	106.99	95.2959	104.831			61.569	111.145	90.7581	124.852	104.377	110.68	125.386	65.5307	120.42			171.86	139.116	171.815	99.0028	144.358	218.461	278.286	211.081
	106.174	99.7685	60.5337	120.739	89.361	147.803	97.3105	96.9326			75.8443	103.31	96.8328	125.499	99.1448	115.113	122.859	62.2727	100.427			189.725	111.341	175.811	98.4992	142.831	234.182	296.959	201.686
	104.115	86.3936	67.6537	120.468	86.6797	116.079	99.1381	95.0714			74.4147	109.218	96.6201	122.296	100.028	87.8211	125.582	66.9646	156.948			133.608	123.007	173.603	114.048	129.858	222.95	305.922	192.72
	102.431	90.1725	67.6537	126.82	89.737	133.569	92.5594	98.4578			60.8746	102.596	94.2459	122.348	100.956	140.69	121.253	69.3641	116.117			147.724	130.827	176.06	102.966	141.265	198.811	291.192	246.686
	107.722	79.8901	83.0811	128.781	89.6813	133.141	95.1262	105.405			63.591	111.145	98.8424	127.714	103.931	120.664	125.197	65.4669	78.0575			141.084	113.141	175.715	128.306	142.72	215.961	322.152	209.739
	111.139	84.9628	53.7927	123.158	91.3451	143.533	91.712	105.831			78.1718	104.145	96.7777	109.361	98.7994	111.316	123.241	70.6256	83.3449			150.692	117.568	174.355	120.355	136.211	205.964	305.288	198.936
	* Each column indicates repetitive recorded EFP slope (% normalized to baseline) from single mice.
Fig. 1h	FC									Opto-FC
Baseline	97.2364	85.9691	110.278	130.054	89.8434	104.297	102.76			97.5075	100.314	100.083	95.1254	93.5355	101.99	111.612
	118.331	109.819	103.646	76.9959	52.7104	90.1366	92.492			97.5699	100.555	90.5132	89.7757	90.4665	98.3373	99.1389
	110.841	107.75	99.1962	81.444	92.1108	127.147	104.54			99.5341	131.725	136.985	121.643	88.9208	135.874	104.851
	97.9599	93.7405	89.7294	125.936	90.8975	95.1718	101.834			101.013	97.0026	85.2397	81.9758	93.4538	81.7981	98.2445
	100.978	103.309	90.3571	125.936	124.87	88.281	104.598			100.934	95.3391	117.533	88.2304	104.759	122.651	86.4545
	91.924	94.7894	107.233	68.902	118.37	101.947	90.3207			104.223	93.4212	99.826	95.6932	90.8836	103.476	99.2159
	88.6519	93.3145	119.098	107.512	95.0041	90.0434	101.268			95.8505	91.8218	90.8452	84.6406	107.405	99.5596	121.184
	102.721	109.819	93.9675	80.7572	118.41	96.3518	102.812			94.3247	94.612	90.9242	95.2873	109.53	96.1995	73.9934
	95.678	107.75	80.4417	82.7555	94.1708	88.9537	92.7152			106.49	93.3508	101.628	147.667	112.973	83.7046	110.719
	95.678	93.7405	106.054	119.708	123.612	117.671	106.661			102.553	101.859	86.4235	99.9619	108.072	76.4096	94.587
Post	112.584	115.95	99.7535	103.171	129.774	60.7569	79.8823			123.255	129.862	150.893	345.089	183.528	99.6614	133.319
	118.01	119.095	94.2229	123.397	46.4872	80.0633	80.9744			118.285	206.785	150.998	324.596	187.274	178.147	184.087
	120.221	100.188	99.1267	137.855	129.897	51.9975	84.3369			127.674	140.105	157.915	342.894	199.971	99.3581	145.616
	125.664	151.473	105.897	88.7059	120.45	66.1247	83.799			139.531	129.562	150.849	358.995	196.501	138.277	166.769
	110.73	98.5303	99.1529	136.685	127.54	82.6538	76.1951			127.511	132.411	153.721	335.829	201.147	119.751	184.555
	118.849	91.2079	93.7409	101.106	118.89	88.258	85.0759			125.994	176.116	153.047	338.803	198.185	91.2233	167.477
	122.093	99.3908	109.472	123.232	124.348	82.1811	75.6127			103.116	179.48	149.237	350.191	200.496	137.683	163.825
	106.738	81.4521	103.891	129.992	109.261	99.3902	78.0863			122.596	169.866	141.849	386.962	208.052	199.525	174.58
	106.962	120.588	106.872	115.49	95.8347	81.682	88.9737			126.523	210.037	137.36	336.258	174.814	133.29	160.872
	101.833	99.0936	80.571	121.85	121.423	105.163	84.9508			130.483	243.623	146.555	364.243	184.092	171.536	163.667
	* Each column indicates repetitive recorded EFP slope (% normalized to baseline) from single mice.
Fig. 1i	FC									Opto-FC
Baseline	10.83	5	0	2.5	3.33	8.33333	10.83			3.33	11.67	5.83	3.33	4.17	4.17	11.67
Light	38.33	3.33	0	6.67	5	11.67	15			28.33	38.33	25	31.67	23.33	35	36.67
Baseline	16.67	3.33	0	1.67	13.33	10	11.67			12.5	6.67	0	3.33	5.83	10	9.17
Tone	73.33	53.33	66.67	35	46.67	58.33	53.3333			45	41.67	25	63.33	40	61.67	43.33
	* Each column indicates freezing level (%) of single mice during given sessions.
Fig. 1k (middle)	Trial #	Channel #
	Trial 1	1	0.80073	0.90075
		2	0.00053214	0.50065	0.80073	0.90075	1.0008	1.3009	1.6009
		3	0.90079
		4	0.00053214	0.50065	0.60068	0.80073	0.90075
		5	0.00053214	0.20054	0.50065	0.60068	0.80073	0.90071	1.0008	1.3008
		6	0.00053214	0.60068	0.80073	0.90075	1.0008	1.6009
		7	0.60068	0.80073	0.90075
		8	0.00053214	0.60068	0.80069	0.90071	1.0007	1.3008
		9	0.00053214	0.50065	0.60068	0.80073	0.90071	1.0008	1.6009	1.7009
		10	0.00053214	0.20058	0.50065	0.60068	0.80073	0.90075	1.0008	3.7014
		11	0.80073	0.90075
		12	0.00053214	0.50061	0.60068	0.80073	0.90071	1.0008	1.6009	3.7014
		13	0.00053214	0.20058	0.50065	0.80073	0.90075	1.0008	1.6009
		14	0.00053214	0.20058	0.50065	0.60068	0.80073	0.90075	1.0008	1.3008	1.6009	3.3013
		15	0.80077	0.90075
		16	0.00057314	0.20058	0.50065	0.60072	0.80073	0.90075	1.0008	1.2009	1.6009	3.3013
	Trial 2	1	0.60072	1.1008	2.0006
		2	0.10056	0.60068	1.3009	1.6009
		3
		4	0.10056	0.60068	1.1008	1.6009	1.901
		5	0.10052	0.30061	2.3011
		6	0.00053238	0.10056	0.30061	0.40063	1.1008	1.3008
		7
		8	0.00053238	0.10052	0.30056	0.60068	1.901
		9	0.10056	0.60068	1.3008	1.5013	1.6009	1.901
		10	0.00053238	0.10056	0.30061	0.60068	1.1008	1.3008	1.6009	2.3011	2.6012
		11
		12	0.00053238	0.10056	0.30056	0.60068	1.1008	1.3008	1.6009	1.7009
		13	0.10052	0.60068	1.0008	1.1008	1.3008	1.5009	1.6009	1.7009	1.901	2.6012
		14	0.00053238	0.10056	0.30061	0.60068	0.7007	1.1008	1.2008	1.5009	1.7009	1.901	3.6014
		15
		16	0.00053238	0.10056	0.30061	0.60072	1.1008	1.3008	1.5009	2.3011	3.6014
	Trial 3	1	0.10056	0.30061	0.50065	1.6009	1.7009	2.0006
		2	0.10056	0.30061	0.50065	1.2008	1.5009	1.6009	1.701	2.6012	3.6014
		3	0.30061
		4	0.10056	0.20058	0.30061	0.90075	1.2008	1.7009	1.901	2.0006
		5	0.10056	0.30056	0.90075	1.2008	1.3008	1.5009	1.6009	1.7009
		6	0.10052	0.20058	0.30056	0.50065	0.60068	1.2008	1.6009	1.901	2.0006
		7	0.10056	0.20058	0.30061
		8	0.10056	0.30056	0.7007	1.6009
		9	0.20058	0.30056	0.50065	0.7007	0.90075	1.2008	1.5009	1.6009	1.7009	1.901
		10	0.00053198	0.10056	0.20058	0.30056	0.50065	1.2008	1.3008	1.6009	1.7009	1.901	2.9012	3.8015
		11	0.30061
		12	0.10056	0.30056	0.90075	1.1008	1.2008	1.6009	1.7009	1.901	3.6014	3.8015
		13	0.00053198	0.10056	0.20058	0.30056	0.9012	1.1008	1.2008	1.4009	1.5009	1.6009	1.7009	3.2013	3.4014
		14	0.00053198	0.10056	0.20058	0.30061	0.50065	0.60068	0.7007	1.2008	1.6009	1.801	2.6012
		15	0.30061
		16	0.00057298	0.10056	0.20062	0.30061	1.2008	1.3009	1.4009	1.5009	1.6009	1.701	1.801	1.901
	Trial 4	1	0.00053241	0.40063	1.4009	1.5009	3.7007
		2	0.00053241	0.1006	0.20058	0.40063	0.50065	0.7007	1.2008
		3
		4	0.40063	1.2008
		5	0.00053241	0.20054	0.30061	0.40059	2.3011	3.8015
		6	0.00053241	0.20058	0.30061	0.40063	1.6009	2.3011	3.8015
		7	1.7005
		8	0.0004914	0.30056	0.40059	0.90075	1.2008	1.5009	3.0013	3.8015	3.9014
		9	0.00053241	0.30056	0.40059	0.70066	0.90071	3.8015	3.9014
		10	0.00053241	0.30061	0.40063	0.7007	0.90075	3.0013
		11	0.00053241	0.40063
		12	0.00053241	0.10056	0.40063	1.5009	1.6009	1.7005
		13	0.00053241	0.20058	0.30061	0.40063	0.7007	0.90075	1.4009	3.8015	3.9015
		14	0.00053241	0.10056	0.20058	0.30061	0.40063	0.7007	0.80073	0.90075	1.1008	1.4008	2.3011	3.8015	3.9015
		15
		16	0.00053241	0.30065	0.40063	0.7007	0.90075	1.2008	1.4009	2.3011	3.8015
	Trial 5	1	0.10056	0.50065	1.801
		2	0.10056	0.20099	0.50065	0.60072	0.7007	1.4013	1.801
		3	0.1006
		4	0.10056	0.50065	0.60068	1.801	1.901
		5	0.10056	0.50061	0.60068	1.4013	1.801	1.901	2.101	3.3013
		6	0.10056	0.50065	1.901	2.101
		7	0.10056	1.901	2.101
		8	0.10052	0.50061	1.2008	1.901	2.101
		9	0.0040962	0.10052	1.2008	1.4013	1.801	1.901	3.9014
		10	0.00053251	0.10052	0.20058	0.60064	1.0008	1.1008	1.2008	1.4013	1.801	1.901	2.101
		11	0.10056	1.4013	1.901
		12	0.10056	0.20058	0.50065	0.60068	1.4013	1.801	1.901	2.101
		13	0.10056	0.20099	0.50065	0.60064	1.2008	1.7009	1.801	1.901	3.9015
		14	0.10056	0.20058	0.50065	0.60068	0.7007	1.0008	1.1008	1.2008	1.3008	1.4009	1.801	1.901	2.101
		15
		16	0.10056	0.20103	0.50065	0.60068	0.80077	1.0008	1.2008	1.5014	1.801	1.901	2.101
	* Each row indicates spike timings (s) from the single channel of the given trial.
Fig. 1k (bottom)	Time (s)	-2~0	0~2	2~4
	Trial 1	0	2.78125	0.125
	Trial 2	0	2.21875	0.25
	Trial 3	0	3.3125	0.375
	Trial 4	0	2.21875	0.5625
	Trial 5	0	2.71875	0.34375
	* Each row indicates firing rates (Hz) during given time intervals.
Fig. 1m (middle)	Trial #	Channel #
	Trial 1	1	0.0162063	0.100584	2.0006
		2
		3	0.700771	0.800795	2.80128
		4	0.100584	2.0006
		5
		6
		7	0.000559618	0.100584	0.500681	0.800754	2.00055
		8
		9
		10	2.0006
		11	0.000559618	0.00371354	0.109636	2.0006
		12	0.600706
		13
		14
		15	0.800754	1.0008	2.0006
		16	0.100662
	Trial 2	1	0.300665	5.91034
		2	0.300665
		3	0.300665
		4	0.00874304	0.300665
		5	2.71022
		6
		7	0.103074	0.300624	0.303409
		8
		9	0.300624
		10	0.300624
		11	0.300624	1.40089	5.10179
		12	0.300624	6.44835
		13	0.014887	0.300665
		14	0.300624
		15	0.00239424	0.300665	5.71029
		16	0.300665
	Trial 3	1	0.102799	0.203192	0.303339	0.403445	1.00081
		2
		3	0.0041674	1.20085	1.50093	5.80197
		4	0.00945124
		5	0.0171517
		6	5.1018
		7	0.00412644	0.011745	0.500685
		8	0.0140388
		9	5.80193
		10
		11	0.00412644	1.50093	4.50166
		12	0.011745
		13	0.013752
		14
		15	0.309278	0.500685
		16	0.500725	1.2009
	Trial 4	1
		2	2.00059
		3	4.10159
		4
		5
		6	0.0116971
		7	0.102997	0.300629	2.00059
		8
		9
		10	0.300629	0.32074
		11	4.20158
		12	0.00903468
		13
		14
		15	0.0174724
		16
	* Each row indicates spike timings (s) from the single channel of the given trial.
Fig. 1m (bottom)	Time (s)	-2~0	0~2	2~4
	Trial 1	0	0.5	0.21875
	Trial 2	0	0.59375	0.03125
	Trial 3	0	0.6875	0
	Trial 4	0	0.21875	0.0625
	* Each row indicates firing rates (Hz) during given time intervals.
Fig. 1p	OFF-OFF										ON-OFF
Baseline	15	14.1667	14.1667	5.83333	18.3333	9.16667	10.8333	20			15.8333	7.5	18.3333	25	2.5	14.1667	22.5	5
Tone-561 nm	81.6667	70	80	55	83.3333	61.6667	58.3333	68.3333			50	81.6667	41.6667	63.3333	18.3333	21.6667	53.3333	45
Tone	58.3333	66.6667	73.3333	40	78.3333	53.3333	56.6667	71.6667			60	95	61.6667	83.3333	25	36.6667	68.3333	46.6667
	* Each column indicates freezing level (%) of single mice during given sessions.
Fig. 1r	OFF-OFF										ON-OFF
Baseline	9.35	32	0	1.56	5.11	14	0	0			7.5	15	4.16667	19.1667	13.3333	18.3333	11.67	12.5
Tone-561 nm	76	94.67	71.87	71.43	51.56	86.67	81.33	38.22			40	90	80	80	71.6667	66.6667	46.67	71.67
Tone	75.11	73.78	55.56	43.78	70.09	46.43	55.56	39.89			41.6667	86.6667	85	70	70	25	45	66.67
	* Each column indicates freezing level (%) of single mice during given sessions.
Fig. 1u	VEH											ANI
Baseline	6.86	21.26	11.28	1.93	9.72	4.82	11.53	16.74	11.94			7.51	6.71	6.43	6.49	8.03	10.38	8.18	12.2
Tone	46.88	52.17	27.55	27.65	21.12	26.38	42.43	34.15	59.03			11.03	9.63	21.73	18.37	18.12	21.2	10.77	11.35
	* Each column indicates freezing level (%) of single mice during given sessions.
Fig. 1w	VEH										ANI
Baseline	9.58	9.56	5.38	15.06	5.68	10.53	12.9	3.97			1.83	7.6	8.77	3.51	17.8	5.18	18.98	12.38	7.05
Tone	52.15	39.63	51.78	55.12	70.13	91.78	62.77	84.78			35.97	57.35	53.53	67.2	74.12	35.47	73.78	45.9	64.65
	* Each column indicates freezing level (%) of single mice during given sessions.

## Sheet: Fig 2
Fig. 2d	No LTD								LTD
Test 1
Baseline	6.66667	13.3333	8.33333	9.16667	6.66667	1.6667	6.66667		9.16667	3.33333	2.5	3.33333	0	0.833333	0	0
Tone	40	50	36.6667	73.3333	60	33.3333	78.3333		10	16.6667	6.66667	20	21.6667	1.66667	25	10
Test 2
Baseline	5	5.83333	6.66667	0	6.24	0.89	6.66667		3.33333	2.5	4.16667	1.66667	1.66667	1.66667	5	4.16667
Tone	33.3333	40	61.6667	40.89	52	35.11	43.3333		5	5	8.33333	1.66667	25	10	8.33333	25
	* Each column indicates freezing level (%) of single mice during given sessions.
Fig. 2f	No LTD							LTD
Context	53.79	29.87	52.01	23.77	38.48	33.73		36.7	34.47	26.3	28.38	35.07	46.95
	* Each column indicates freezing level (%) of single mice during context exposure.
Fig. 2i	No LTD								LTD
Test 1
Baseline	6.66667	8.33333	2.5	7.5	3.33333	8.33333	12.5		12.5	10.8333	6.66667	15	2.5	5	11.6667
Tone	43.3333	33.3333	35	51.6667	43.3333	33.3333	68.3333		75	60	48.3333	61.6667	41.6667	43.3333	46.6667
Test 2
Baseline	0.833333	10	5.83333	8.33333	10	3.33333	10		4.16667	4.16667	8.33333	1.66667	3.33333	4.16667	3.33333
Tone	15	43.3333	18.3333	35	50	51.6667	70		16.6667	51.6667	90	28.3333	36.6667	58.3333	50
	* Each column indicates freezing level (%) of single mice during given sessions.
Fig. 2l
Test 1
Baseline	0.833333	1.66667	3.33333	2.5	3.33333	4.16667	9.16667
Tone	10	3.33333	8.33333	11.6667	6.66667	30	23.3333
Test 2
Baseline	0.833333	3.33333	20.8333	4.16667	13.3333	6.66667	10.8333
Tone	45	28.3333	68.3333	30	50	58.3333	56.6667
Test 3
Baseline	9.16667	3.33333	2.5	3.33333	0	0.833333	0
Tone	10	16.6667	6.66667	20	21.6667	1.66667	25
	* Each column indicates freezing level (%) of single mice during given sessions.

## Sheet: Fig 3
Fig. 3d	No LTD									LTD
Baseline	4.16667	12.5	21.6667	13.3333	8.33333	7.5	20.8333	20		15	4.16667	4.16667	4.16667	9.16667	10	5	12.5
Tone	33.3333	50	75	38.3333	40	73.3333	88.3333	78.3333		56.6667	38.3333	33.3333	40	76.6667	43.3333	61.6667	86.6667
	* Each column indicates freezing level (%) of single mice during given sessions.
Fig. 3f	No LTD									LTD
Baseline	5.83333	5	15	6.66667	11.6667	4.16667	18.3333	13.3333		13.3333	10.8333	5	4.16667	0.833333	4.16667	10
Tone	48.3333	68.3333	51.6667	78.3333	75	36.6667	63.3333	83.3333		70	75	66.6667	41.6667	21.6667	36.6667	53.3333
	* Each column indicates freezing level (%) of single mice during given sessions.
Fig. 3i	No LTD								LTD									LTD-LTD
Baseline	7.5	3.33333	0.833333	0	0	0	4.16667		9.16667	3.33333	2.5	3.33333	0	0.833333	0	0		6.66667	1.66667	3.33333	8.33333	4.16667	13.3333	8.33333	1.66667
Tone	58.3333	61.6667	48.3333	35	23.3333	38.3333	31.6667		10	16.6667	6.66667	20	21.6667	1.66667	25	10		40	25	35	23.3333	30	50	36.6667	28.3333
	* Each column indicates freezing level (%) of single mice during given sessions.
Fig. 3l	FC					Opto-FC					Opto-FC / LTD
Baseline	8.33	7.17	13.33	14.8		11.9	3.67	9.33	12.3		17.17	8.33	10	7.93
Tone	43.47	47.67	35	35.1		51.5	32	31.17	33.33		54.93	56.9	29.83	40.37
	* Each column indicates freezing level (%) of single mice during given sessions.
Fig. 3n	FC					Opto-FC					Opto-FC / LTD
tdTomato+	41.5105	52.1087	56.4886	53.2383		48.0816	62.5627	58.9069	58.5381		65.9838	58.9114	50.1582	48.7872
c-Fos+	106.507	131.703	170.031	122.448		127.485	142.489	91.038	101.805		122.098	135.839	146.126	77.9505
% Colocal	6.57895	10.4396	8	6.84211		30.8571	23.348	27.7512	20.2899		6.41026	14.5631	17.9191	5.58659
Fig. 3o	FC					Opto-FC					Opto-FC / LTD
tdT+	8.82353	10.2564	17.0732	11.5385		48.3871	46.3415	36.8421	40		21.9512	19.2308	17.1429	14.7059
tdT-	9.5339	12.9834	14.1079	13.5977		5.08475	6.47059	5.04032	6.60981		8.87851	14.2132	10.3448	8.061
Fig. 3q	FC					Opto-FC					Opto-FC / LTD
tdTomato+	63.0543	80.5009	117.543	115.638		73.1227	100.017	72.7694	88.355		73.0847	96.901	82.1935	58.583
c-Fos+	48.9214	66.2626	102.091	65.9246		86.6819	56.2907	54.1787	130.916		79.8162	76.0008	36.9871	37.5532
% Colocal	10.3448	3.40136	11.2676	6.54206		26.4901	22.6131	21.8978	25		20.3947	7.84314	15	14.5299
Fig. 3r	FC					Opto-FC					Opto-FC / LTD
tdT+	10.3448	8.33333	10.8108	13.7931		48.4849	44.1176	48.3871	36.5854		16.129	14.2857	12.5	20
tdT-	9.86965	8.10185	6.66667	6.69145		3.7702	3.31011	3.23809	3.79939		7.25624	6.0241	5.30786	6.61765

## Sheet: Fig 4
Fig. 4d	FC										LTD									LTP									LTP-LTD
Baseline	3.11	0	2.67	14.45	0	2.5	12.5	15	11.6667		7.5	8.33333	0.833333	8.33333	2.5	0.833333	9.16667	7.5		5.83333	4.16667	3.33333	3.33333	19.56	29.33	1.66667	9.16667		4.16667	15.8333	5	8.33333	9.13	0	27.84	1.66667	17.5	13.3333
Tone	38.67	26.6667	57.2	64	33	43.3333	50	48.3333	30		51.6667	36.6667	41.6667	28.3333	26.6667	33.3333	45	36.6667		56.6667	23.3333	31.6667	30	70.22	29.78	30	35		20	15	10	11.6667	11.56	0	24.44	20	30	16.6667
	* Each column indicates freezing level (%) of single mice during given sessions.
Fig. 4g	No LTP						LTP
Baseline	13.5	8.27	14.17	9.45	6.67		10.5	11.67	7.4	5.67	10
Tone	61.83	43.5	46.43	33.33	43.67		32.5	40.25	57.4	30.2	42.13
	* Each column indicates freezing level (%) of single mice during given sessions.
Fig. 4i	No LTP						LTP
tdTomato+	83.9145	140.253	123.753	78.5656	77.0099		109.415	125.736	103.275	71.7599	78.549
c-Fos+	173.903	141.365	350.499	126.198	119.041		169.095	145.22	232.018	192.906	125.678
% Colocalized	11.26	10.3011	7.62527	9.7561	10.2564		21.1416	19.0991	12.7371	17.1103	21.0909
Fig. 4j	No LTP						LTP
tdT+	11.2676	9.30233	9.7561	11.1111	10.4167		30.6452	41.6667	42.1053	42	29.0909
tdT-	11.4478	8.89328	8.54546	9.18919	10.9195		5.27307	9.07407	6.29921	8.10313	7.96813
Fig. 4l	No LTP						LTP
tdTomato+	209.199	200.606	239.833	142.303	168.611		224.574	270.08	141.158	204.02	144.86
c-Fos+	83.5806	144.012	156.413	84.1639	90.1379		181.724	219.377	81.696	70.8543	125.13
% Colocalized	12.0567	16.3728	8.47826	6.61479	11.0063		34.4828	25.0929	16.4835	15.7636	22.5806
Fig. 4m	No LTP						LTP
tdT+	7.01754	14.2857	10	8.82353	13.9535		37.7778	41.8605	41.4286	46.2963	30.9524
tdT-	8.76623	6.65281	11.1344	9.07372	9.01639		4.93097	2.94659	6.41283	6.31579	4.66531

## Sheet: Supplementary Fig 1
Supplementary Fig. 1d
Baseline	58.4902	104.432	89.5481	88.5988	101.952	90.7674	110.257
	105.018	95.5416	95.9399	103.671	94.9937	92.7128	102.219
	110.616	101.6	111.63	106.55	113.006	107.247	101.852
	100.924	98.6503	94.9254	104.578	121.639	96.9674	101.061
	104.783	96.6497	123.667	75.6226	115.084	98.892	103.473
	98.6143	104.048	88.1051	113.025	90.9488	101.097	100.252
	100.656	98.2869	112.213	96.6728	100.928	101.535	97.6883
	107.716	105.726	86.17	99.786	94.5893	97.4709	89.2674
	99.6504	97.2367	90.1584	106.522	88.1546	112.783	97.3791
	113.532	97.8282	107.643	104.974	78.7051	100.527	96.5517
Post	80.0269	96.3472	120.407	102.247	127.107	77.5368	103.242
	71.2518	91.88	104.989	121.172	127.107	100.625	96.3473
	81.4481	90.2168	94.9013	95.05	154.384	79.8676	101.328
	74.5594	98.1467	106.01	108.317	120.826	96.8426	106.18
	64.1143	101.664	106.978	98.8106	114.228	95.2072	109.948
	75.8602	113.059	105.669	84.5031	116.81	95.8764	105.982
	79.673	81.0801	115.177	109.032	95.8569	90.8819	88.643
	72.0575	97.0101	115.592	111.435	111.553	98.6566	103.408
	71.7205	98.1618	107.742	101.194	85.9926	92.8946	102.166
	75.4957	101.331	103.34	70.8425	113.104	99.3736	96.2508
	* Each column indicates repetitive recorded EFP slope (% normalized to baseline) from single mice.
Supplementary Fig. 1e
Baseline	26.6667	1.66667	19.1667	0	6.66667	9.16667	1.66667
Light	33.3333	0	16.6667	0	16.6667	5	0
Baseline	26.6667	3.33333	7.5	33.3333	8.33333	14.1667	0
Tone	18.3333	6.66667	13.3333	11.6667	11.6667	16.6667	0
	* Each column indicates freezing level (%) of single mice during given sessions.
Supplementary Fig. 1h	HC	FC	Opto-Trace-Shock
	74.694	366.102	224.571
	141.01	249.289	257.808
	10.0083	256.065	97.9419
	5.65153	216.979	6.67005
	11.778	220.369	1.7913
	12.3179	187.048	2.32899
Supplementary Fig. 1j	HC	FC	Opto-Trace-Shock
	12.7228	173.702	125.342
	43.9651	165.348	62.8987
	24.9142	137.873	58.5851
	18.61	98.6772	28.585
	50.2127	136.503	19.088
	18.1606	188.763	18.1606

## Sheet: Supplementary Fig 2
Supplementary Fig. 2d
% GFP/ DAPI	12.9534	12.3288	17.4129	16.0804	16.3842
Supplementary Fig. 2e
% GFP/ DAPI	12.6126	12.3762	8.33333	13.7566	10.0503
Supplementary Fig. 2f
% GFP/ DAPI	0	0	0	0	0

## Sheet: Supplementary Fig 3
Supplementary Fig. 3d
Baseline	101.198	98.4251	97.4822	98.68	100.204	106.056
	101.126	94.9783	110.205	99.1527	99.5683	97.1099
	98.8185	106.087	96.6736	99.2882	100.5	99.8849
	101.821	106.439	95.3114	99.4652	100.251	97.0098
	98.26	98.6622	95.7226	99.8284	100.218	98.7812
	99.4996	106.512	109.886	99.9091	99.8943	99.4415
	99.0319	104.893	90.6124	101.982	99.771	102.113
	102.32	104.438	102.016	101.687	100.427	96.5149
	99.4748	80.8496	102.016	98.0879	99.6563	101.602
	98.4508	98.7166	100.075	101.92	99.5109	101.486
Post 1	100.748	101.504	93.4596	102.339	100.914	92.0268
	96.6483	93.6602	97.2219	103.658	100.22	95.4185
	100.527	97.872	97.2219	103.723	100.687	95.6707
	98.8895	96.7734	100.564	104.077	100.858	100.856
	97.6501	99.0173	100.564	103.125	102.031	100.312
	101.162	97.4797	93.3247	104.941	100.337	105.497
	98.2235	102.714	89.5306	104.158	101.563	99.3655
	101.328	104.233	119.09	105.941	95.0481	102.376
	96.7723	104.128	101.895	105.394	99.9709	105.15
	97.7224	106.239	101.233	106.613	101.952	84.9549
Post 2	99.9082	93.3031	97.7361	105.188	92.1652	93.5159
	99.4539	101.61	108.435	105.527	100.426	90.9996
	102.937	96.5438	108.435	105.78	101.009	101.574
	100.617	108.784	109.535	107.229	100.754	91.593
	97.2435	92.1961	109.535	105.683	100.973	90.6921
	97.1301	97.7808	98.0365	105.805	101.533	93.4532
	97.9766	101.573	98.0365	102.988	96.978	103.738
	98.3324	99.1676	106.406	105.545	101.077	92.3964
	99.3158	90.459	106.406	106.275	101.625	91.367
	96.7833	96.1963	88.015	106.155	100.881	91.2524
	* Each column indicates repetitive recorded EFP slope (% normalized to baseline) from single mice.
Supplementary Fig. 3g	FC							opto-FC							opto-FC (1-Hz)
Baseline	10	4.16667	4.16667	9.16667	5	11.6667		1.66667	6.66667	5	1.66667	11.6667	13.3333		4.16667	14.1667	11.6667	2.5	4.16667	20
Tone-561 nm	61.6667	58.3333	38.3333	50	63.3333	53.3333		18.3333	31.6667	20	18.3333	53.3333	43.3333		55	75	40	63.3333	56.6667	61.6667
Tone	80	40	45	38.3333	61.6667	55		46.6667	60	43.3333	41.6667	71.6667	50		61.6667	53.3333	36.6667	53.3333	31.6667	61.6667
	* Each column indicates freezing level (%) of single mice during given sessions.
Supplementary Fig. 3k
Baseline	94.1007	103.205	114.037	98.9921	117.663	109.337
	96.7129	104.22	110.274	95.093	115.026	91.3634
	97.7933	103.024	99.6811	100.605	74.9848	101.168
	99.9538	99.8344	105.987	98.7768	94.3791	101.288
	101.183	89.2441	99.5034	100.046	88.8598	98.5723
	101.506	105.951	99.9654	100.379	79.8868	100.334
	99.0018	97.569	96.3663	103.717	107.487	107.523
	104.405	98.0468	89.1929	99.3824	95.3038	89.624
	101.757	102.083	94.1617	97.7642	119.173	104.991
	103.588	96.8219	90.832	105.245	107.236	95.8002
Post 1	96.1986	107.509	116.864	90.4557	103.753	102.472
	97.4083	108.864	116.814	93.0368	85.0258	95.4922
	97.6437	110.289	114.43	93.3369	109.616	93.0474
	98.3919	112.965	114.442	90.5218	85.8662	100.262
	105.746	108.58	113.229	95.8578	104.257	98.8498
	104.64	108.28	108.401	95.6827	90.8509	107.778
	102.377	110.85	108.034	99.4285	89.0983	100.07
	103.866	115.554	105.428	98.8949	95.6195	105.568
	102.557	114.116	99.9893	96.9245	99.0088	98.6301
	102.103	111.335	99.6683	95.016	101.693	95.9356
Post 2	103.798	105.18	113.77	91.9725	106.983	102.931
	109.289	112.334	124.736	92.8459	98.4454	110.459
	108.094	108.746	118.742	95.3426	115.899	104.946
	108.098	101.388	118.33	94.5223	85.8149	99.3464
	109.446	109.598	107.011	97.253	100.228	105.686
	111.147	106.247	111.866	93.4042	102.853	104.364
	113.857	110.92	107.945	98.4049	101.681	99.1381
	115.347	104.382	109.851	95.0345	76.1355	112.183
	117.301	119.591	106.252	98.7894	102.405	102.077
	118.042	112.33	101.264	97.821	92.8197	106.465
	* Each column indicates repetitive recorded EFP slope (% normalized to baseline) from single mice.
Supplementary Fig. 3n	FC									opto-FC									opto-5 min-FC
Baseline	33.3333	18.3333	21.6667	10.8333	30	5	5	19.1667		5	12.5	14.1667	9.16667	3.33333	8.33333	13.3333	11.6667		12.5	11.6667	21.6667	13.3333	3.33333	13.3333	33.3333	5
Tone-561 nm	96.6667	88.3333	66.6667	68.3333	73.3333	75	53.3333	56.6667		41.6667	30	30	68.3333	36.6667	41.6667	56.6667	28.3333		83.3333	86.6667	66.6667	86.6667	66.6667	81.6667	61.6667	70
Tone	86.6667	83.3333	60	55	71.6667	68.3333	46.6667	61.6667		58.3333	48.3333	66.6667	70	70	63.3333	71.6667	50		85	76.6667	41.6667	83.3333	51.6667	61.6667	55	71.6667
	* Each column indicates freezing level (%) of single mice during given sessions.

## Sheet: Supplementary Fig 4
Supplementary Fig. 4b	VEH											ANI
Test 1
Baseline	26.06	4.01	22.05	8.91	0	8.24	18.89	31.56	5.33	31.78		0	32.07	11.56	6.22	34	18.04	18.04	8.22	5.78
Tone	70.37	33.63	56.15	47.7	44.44	37.04	74.33	66.47	51.63	63.65		16.59	63.26	68.25	50.45	87.98	57.63	22.52	41.39	41.1
Test 2
Baseline	11.33	27.17	14.89	16.67	6.44	22.44	13.78	21.11	22.05	43.65		14.67	7.78	10.47	14.22	30.51	21.78	0.89	12.69	5.35
Tone	65.43	66.02	44.36	57.27	17.8	41.25	75.52	69.58	86.22	76		14.54	30.27	75.11	23	51.26	40.95	8.31	17.93	21.93
	* Each column indicates freezing level (%) of single mice during given sessions.

## Sheet: Supplementary Fig 5
Supplementary Fig 5
	Time (s)	S Fig. 5b					S Fig. 5c						S Fig. 5d
	0	103.235	97.4254	100.143	95.5136		91.1439	107.084	100.539	105.236	107.163		107.18	125.675	99.9542	99.9712	94.1116	83.5776	96.2128			* Each column indicates repetitive recorded EFP slope (% normalized to baseline) from single mice.
	0.5	108.007	93.9794	100.049	94.324		94.9941	105.431	99.4091	103.052	107.033		96.8576	126.874	102.489	79.2713	98.1412	111.951	98.5859
	1	100.573	108.028	99.1799	95.7012		98.6028	95.2578	96.6156	101.43	106.184		102.726	120.357	95.9205	108.659	103.644	111.475	97.6738
	1.5	104.589	104.042	100.174	95.9355		98.2026	96.9032	100.646	101.835	106.119		99.4686	105.84	110.513	113.672	100.62	113.928	103.593
	2	102.33	97.4132	100.531	96.8908		95.1551	103.808	105.337	107.021	104.723		99.5561	111.601	107.048	107.62	102.432	111.177	87.1735
	2.5	96.4034	98.2901	100.624	97.0156		99.2445	105.552	108.28	105.966	104.697		104.417	97.5434	102.13	125.269	99.8946	112.976	104.215
	3	100.371	95.0195	100.143	96.7965		94.1914	107.159	99.0471	103.21	105.362		106.591	110.946	107.891	125.191	103.518	112.4	96.0115
	3.5	100.723	98.4282	100.406	96.6251		98.1221	88.4278	97.7029	96.2446	105.101		98.7144	114.698	109.171	113.996	104.384	114.539	97.7282
	4	100.924	98.8415	100.376	97.2509		99.5665	101.408	102.437	101.268	104.814		99.9239	117.582	109.057	134.197	98.1922	109.613	88.5785
	4.5	105.846	95.1819	100.112	97.0785		104.217	98.7974	97.9377	100.375	102.569		82.8526	111.395	85.4487	128.019	104.372	108.516	101.039
	5	97.5588	97.2248	101.401	97.3137		100.928	99.2502	97.7885	100.134	102.334		83.1367	113.557	103.082	109.677	104.659	107.783	96.7833
	5.5	95.7003	97.0495	100.749	98.409		96.9997	95.9218	102.203	102.323	103.561		84.7987	111.847	105.798	100.261	98.319	110.199	107.836
	6	99.4662	107.614	100.764	97.8928		104.898	97.0538	102.033	101.835	102.87		83.4266	102.093	97.2069	75.4586	104.243	109.079	101.891
	6.5	98.6134	108.541	100.469	98.3938		107.465	98.5104	98.663	96.0819	102.713		97.5423	104.961	98.2853	95.1074	103.495	107.493	107.243
	7	96.9047	97.4376	99.7082	99.6301		100.689	105.258	98.5346	99.3256	101.59		85.649	109.394	95.6557	110.323	97.5544	107.404	102.797
	7.5	101.527	94.3302	100.065	98.4557		100.689	97.5598	98.0662	99.8087	102.06		96.2829	108.993	103.183	97.2464	100.045	88.336	98.2626
	8	95.3458	102.99	100.515	98.91		102.253	95.4089	102.374	103.94	102.491		102.061	106.247	101.512	95.369	105.47	85.3193	103.077
	8.5	99.9186	98.1399	99.196	99.6929		100.247	108.767	106.979	99.9713	100.481		108.731	117.83	107.852	115.481	104.459	84.616	103.079
	9	104.742	97.9264	100.345	99.7548		102.734	101.59	94.9743	98.108	100.807		96.5334	91.9476	109.478	99.8398	101.697	84.9556	99.3008
	9.5	101.627	102.451	99.9567	100.162		97.722	107.974	98.0662	103.456	101.107		111.622	104.675	109.134	99.3353	96.9963	88.5682	100.215
	10	95.7003	100.446	100.655	99.1919		98.4417	99.4463	96.8297	101.672	100.468		111.108	95.7255	111.522	109.973	98.5352	82.3573	100.943
	10.5	102.532	108.604	100.097	99.5205		100.408	95.2426	97.9806	98.1868	100.898		113.514	96.3301	96.4197	108.523	98.8643	85.3595	100.177
	11	102.08	97.9394	99.2262	99.4424		106.262	105.295	95.6568	99.0002	99.724		104.642	108.389	105.985	100.174	102.96	91.1217	104.448
	11.5	103.636	95.5579	100.205	98.2214		97.1608	106.827	97.2345	100.134	99.9202		114.181	105.628	100.314	106.4	102.613	91.0898	106.029
	12	96.654	94.3797	100.469	99.912		99.6446	93.0995	96.7012	99.8087	100.038		96.949	100.859	114.322	96.3703	102.115	90.6007	108.657
	12.5	92.1331	104.619	100.298	99.8024		99.9667	101.129	105.423	103.619	100.012		76.5273	101.592	91.4232	100.105	106.982	93.7825	101.08
	13	105.344	103.052	100.097	100.241		98.5223	105.899	103.226	99.1629	100.155		96.4896	110.79	101.799	103.917	101.178	96.322	107.54
	13.5	106.448	101.661	99.8169	100.053		103.575	104.42	99.0678	103.861	100.416		101.475	103.359	106.101	94.3231	97.9078	102.563	100.784
	14	98.9649	94.5932	99.7233	97.4385		104.698	105.673	99.3883	99.5671	99.1633		86.3932	89.62	103.292	106.943	103.524	104.559	102.769
	14.5	94.6947	99.1175	100.546	100.929		89.5018	97.4313	103.376	101.509	99.2936		101.679	90.6425	95.6047	91.9192	103.08	106.44	103.163
	15	107.857	109.244	100.049	100.663		98.4832	100.533	99.7075	90.0087	99.9591		95.8545	94.4383	100.076	85.7103	98.8873	100.933	110.726
	15.5	99.9675	98.4785	100.546	100.914		103.295	103.016	98.2154	99.2418	98.7321		91.3384	96.3458	106.392	104.356	98.026	104.454	90.7495
	16	100.169	98.0019	100.36	101.383		101.931	105.069	100.304	103.131	98.3541		96.3186	103.199	103.385	111.666	99.2826	107.533	92.4763
	16.5	101.927	96.2099	99.8169	101.367		101.209	100.548	99.5804	98.7587	98.941		97.4695	95.519	97.3635	87.3673	100.861	111.661	102.47
	17	93.1877	110.221	99.7233	100.804		95.3943	105.507	107.577	96.8115	99.1371		93.2938	95.9191	107.37	96.3731	102.744	107.151	99.9887
	17.5	98.4606	93.7788	100.174	101.712		98.6028	104.284	98.3218	95.8404	98.9672		101.043	94.9905	91.3836	107.392	106.412	108.832	114.07
	18	99.668	101.336	99.8632	101.759		98.2026	93.5219	102.672	99.646	98.2882		90.4107	97.2932	102.305	85.7009	100.69	105.11	100.537
	18.5	99.5671	107.175	99.832	102.807		101.65	102.669	100.966	104.349	98.5757		99.7879	95.8707	89.522	133.419	102.894	107.579	96.4346
	19	107.304	101.147	99.0561	102.197		99.6446	102.571	104.783	101.189	98.0015		167.682	89.6565	98.2754	82.0955	99.6409	110.184	96.7459
	19.5	100.723	103.165	100.889	103.355		98.0416	103.937	98.4282	100.375	98.2104		126.862	89.2721	97.2738	88.0525	101.007	104.566	96.201
	20	98.161	106.7	99.6146	101.665		101.05	100.601	96.914	102.485	97.8316		86.3571	89.1659	101.486	102.448	99.3099	108.474	97.0868
	20.5	103.837	99.5308	99.8943	101.931		101.972	102.164	102.971	101.189	98.5233		128.452	90.3545	95.6713	94.7191	94.3223	107.333	99.2387
	21	99.8178	103.278	99.5532	102.323		100.728	93.8163	97.3409	99.2418	96.9572		104.552	106.31	101.248	97.7333	105.487	103.968	97.5735
	21.5	94.6427	95.8843	100.019	102.323		99.0444	93.8466	99.2391	97.9453	98.0142		93.2045	89.6511	96.7686	105.802	98.1515	108.524	102.287
	22	100.27	97.2752	99.5995	101.978		112.637	98.8199	103.909	98.0291	98.158		87.7885	86.2055	94.3572	77.8055	95.9823	107.558	97.85
	22.5	102.278	96.9244	100.128	102.025		102.333	100.76	97.9598	101.756	97.336		92.646	84.2406	97.9668	101.262	104.217	105.329	98.044
	23	101.377	98.2276	99.9255	100.053		97.6414	96.9183	102.779	103.131	97.61		90.6541	85.77	96.9354	81.9929	102.459	101.634	102.664
	23.5	103.034	100.834	99.7082	101.868		93.03	102.065	100.688	106.207	97.5449		92.339	89.139	94.8041	88.3699	100.757	109.359	99.4751
	24	102.278	94.6931	100.22	101.712		105.981	96.9408	98.3218	99.646	98.941		89.9935	107.684	94.5439	114.918	96.4891	98.176	99.885
	24.5	97.406	106.123	100.112	102.26		95.0356	93.1371	98.9407	96.8953	96.8532		102.434	85.3179	100.047	74.0811	96.6486	98.9963	105.993
	25	102.08	95.5205	99.5834	101.603		99.8471	85.8089	106.296	96.8115	97.3487		91.0734	98.8708	89.9435	80.5299	102.143	96.2608	100.865
	25.5	97.3051	100.37	99.5059	101.665		106.023	99.4918	99.6232	95.9192	95.7176		106.418	86.0158	98.2557	77.0087	93.9207	106.283	101.315
	26	93.0868	98.3275	100.438	101.79		99.5251	99.8917	97.2124	97.2157	96.6705		124.472	102.846	89.8214	101.21	98.9016	94.8294	90.3823
	26.5	95.0462	97.6381	100.034	102.041		99.8471	100.148	96.9997	95.0319	95.874		116.731	103.318	95.9515	86.7442	104.585	101.898	108.894
	27	96.2506	99.7565	99.7705	102.103		99.8862	97.6728	96.1252	97.6199	96.422		88.178	84.0907	97.3417	103.272	103.206	94.4797	99.514
	27.5	96.1497	98.0019	99.5683	101.712		101.931	96.7897	98.833	94.9481	96.422		94.3247	81.0067	96.7206	85.1374	99.723	82.6967	95.6933
	28	96.4523	107.94	96.1984	102.041		100.047	88.4278	98.4931	96.4861	97.1399		93.461	88.7619	95.0645	115.197	100.3	71.8205	80.7894
	28.5	100.674	99.2304	100.112	101.665		99.0444	101.408	98.7915	95.2735	95.4301		101.758	80.0214	96.698	97.8986	89.5429	74.5566	99.4788
	29	100.019	99.4553	100.314	101.649		99.8862	98.7974	97.1489	98.3495	94.7384		101.932	86.5879	93.2447	91.5054	96.3137	75.3735	99.1471
	29.5	98.4117	95.2071	99.351	102.134		101.811	99.2502	98.3426	99.3256	95.4301		102.142	105.144	92.1926	87.6227	63.0898	76.3473	96.5398
	30
	30.5
	31
	31.5
	32
	32.5
	33
	33.5
	34
	34.5
	35
	35.5
	36
	36.5
	37
	37.5
	38
	38.5
	39
	39.5
	40
	40.5
	41
	41.5
	42
	42.5
	43
	43.5
	44
	44.5
	45	96.9047	95.1194	100.034	102.103		84.3291	84.5185	98.4074	89.2791	61.784		119.616	181.629	117.897	139.741	116.843	246.7	102.267
	45.5	100.371	97.9897	99.8632	102.245		81.8428	88.3071	92.4585	91.5467	62.5805		123.54	171.422	117.776	153.691	140.211	242.387	93.9902
	46	95.899	98.8918	99.6146	102.588		86.6129	86.5712	95.8696	89.9249	62.868		182.875	161.001	115.509	126.354	136.703	251.474	104.288
	46.5	100.371	98.8041	99.5059	102.165		89.3798	83.4697	98.8122	88.7911	63.3763		131.473	160.476	114.692	132.538	138.098	265.335	103.855
	47	100.973	101.574	98.4031	102.323		82.8432	81.8165	96.3172	88.7911	62.6067		119.933	167.198	119.268	171.273	140.617	257.507	115.38
	47.5	99.1147	98.6912	100.485	101.946		93.7107	88.2014	93.0125	86.1982	63.2984		118.488	166.42	110.566	117.563	138.274	301.817	93.2181
	48	95.8501	102.338	100.003	102.354		86.8545	84.0882	91.7968	92.1136	83.2409		115.98	157.087	117.163	130.065	131.57	262.237	105.173
	48.5	99.2156	94.2676	100.268	102.119		88.1769	86.3976	96.8933	87.2531	83.7753		124.806	188.421	109.679	134.231	133.935	256.618	100.305
	49	99.616	95.0447	99.522	102.416		90.102	87.2881	93.7793	90.5756	83.9326		118.031	180.166	111.65	111.772	139.656	260.939	97.0783
	49.5	102.33	95.2826	100.174	102.354		89.6214	86.624	95.0171	89.5995	63.0761		116.678	164.799	119.178	118.938	127.189	265.373	102.2
	50	103.938	96.8237	99.1487	102.245		89.2993	85.4241	95.5504	94.0559	63.5851		117.414	181.094	119.281	148.888	136.607	264.71	108.635
	50.5	93.7899	98.2398	99.3047	101.915		87.6572	88.8352	90.8379	92.0298	63.7162		121.234	154.69	120.056	128.268	132.011	274.351	101.897
	51	105.393	101.298	99.522	102.338		86.3738	87.7487	88.1288	90.6545	64.9431		114.52	172.665	112.888	137.794	136.352	301.076	101.304
	51.5	96.5532	97.6381	99.5834	102.526		84.4487	86.5033	93.2902	85.0644	64.982		114.966	156.673	123.613	132.925	133.498	261.162	96.9226
	52	98.161	103.578	99.2423	102.041		88.0574	87.779	93.2902	94.2185	64.8121		192.4	174.911	116.734	113.183	133.973	272.575	103.852
	52.5	103.938	96.9244	99.1648	102.635		87.9768	87.7863	97.5329	86.7651	66.6132		109.691	169.064	118.813	115.586	132.274	264.061	98.293
	53	93.741	99.1671	99.351	102.792		84.8903	86.7526	96.5092	88.1453	67.6702		150.035	165.565	115.046	154.291	129.07	263.188	108.099
	53.5	95.6484	104.907	98.9626	102.213		88.4185	86.6015	100.944	92.2763	68.9757		104.943	177.423	120.34	137.697	135.495	258.192	107.115
	54	101.025	97.1501	99.6458	102.025		80.6399	81.7866	96.0408	92.1136	67.4359		100.995	172.254	115.953	107.921	128.473	248.65	103.472
	54.5	99.8178	93.4906	99.196	102.761		79.7567	84.0432	94.9522	91.384	67.6186		171.428	196.839	118.473	144.862	132.075	281.887	94.9379
	55	104.039	103.954	99.2886	102.605		76.7482	87.9071	90.389	94.2185	67.7099		111.903	167.779	114.95	132.467	138.808	264.759	94.9379
	55.5	99.5671	97.5009	98.7603	103.026		76.7897	86.5409	97.4045	88.9538	68.9757		110.315	173.215	116.227	140.413	131.115	274.612	123.626
	56	100.169	97.5131	99.4133	103.074		74.9842	81.0014	91.7968	89.5207	71.0508		127.063	166.886	119.488	121.448	136.962	246.123	113.025
	56.5	97.8095	103.704	98.869	102.839		68.1279	85.7185	94.9315	87.4158	71.8211		111.099	167.654	117.372	115.582	130.911	247.518	109.211
	57	94.7955	98.6158	99.6619	102.965		64.2777	81.9299	92.6713	86.3608	71.4034		119.507	190.359	108.071	130.982	132.148	241.37	111.485
	57.5	104.742	107.74	98.4967	102.666		71.8562	86.8128	90.9443	91.2214	72.1864		113.345	162.047	118.954	136.423	131.761	246.977	113.335
	58	98.7632	103.629	98.9626	102.542		68.1279	85.4168	94.0142	88.4658	72.5382		107.195	158.517	114.186	120.144	133.847	258.021	130.5
	58.5	96.5532	106.624	98.4192	102.965		65.2757	84.6921	102.565	91.6256	73.087		125.463	162.605	111.061	121.555	134.49	248.841	124.018
	59	101.426	96.8741	99.1799	102.87		70.1507	88.5335	90.4111	91.0587	74.9135		103.701	186.889	114.353	103.049	131.892	241.933	118.546
	59.5	96.1497	102.275	98.7764	102.542		78.3928	87.8846	95.1014	85.9566	81.466		107.91	167.171	112.269	112.868	137.271	253.821	104.093
	60	102.884	108.203	99.3349	102.761		78.3928	86.3673	87.1271	87.9827	82.5746		104.232	156.611	114.343	130.49	131.969	242.444	120.833
	60.5	98.6623	98.265	98.9626	103.011		79.0759	83.3411	97.2345	89.2791	86.9995		97.9457	159.951	115.481	127.845	128.331	241.137	126.977
	61	110.067	99.9945	99.4133	102.902		78.3928	80.775	93.4173	88.9538	86.9733		111.876	160.015	116.458	114.737	123.449	266.497	143.383
	61.5	96.8038	98.541	99.0561	103.214		78.6734	88.8958	94.4203	88.1453	88.6569		100.767	178.293	112.259	144.262	132.526	237.558	122.055
	62	102.379	99.2174	99.1175	102.291		82.4845	88.6088	92.9697	88.5496	88.1478		122.698	175.886	109.21	153.723	125.828	237.52	119.233
	62.5	94.4929	98.7034	99.5683	102.683		78.3122	81.9299	92.7569	89.2791	87.7039		161.532	163.286	113.515	111.701	128.856	255.696	125.326
	63	99.7689	99.6315	98.2944	102.62		75.7869	83.6203	92.6713	89.1953	86.712		105.914	177.365	112.377	113.504	128.333	247.317	144.913
	63.5	98.2619	95.7211	99.1799	102.807		78.3537	86.8729	92.3508	86.8489	86.9995		105.712	180.355	111.512	111.845	125.719	243.48	106.065
	64	101.979	98.6035	99.3047	102.886		81.5622	81.7715	94.5902	87.82	86.9995		127.119	171.862	111.948	114.984	125.875	240.813	133.77
	64.5	97.7575	93.653	99.04	103.167		77.8316	87.4391	94.2918	87.4946	86.4381		123.022	171.813	111.46	123.32	127.944	237.13	126.913
	65	96.2506	97.0121	98.2018	103.152		78.7954	83.1298	92.5	84.739	87.5475		116.086	162.985	110.131	118.025	126.37	235.294	155.488
	65.5	90.2746	97.4132	98.559	102.933		83.0457	81.9524	94.8251	87.8989	87.3124		114.488	174.537	111.197	118.693	127.197	244.087	131.492
	66	99.9675	98.2146	98.6677	102.494		78.6343	82.3675	93.2902	91.1425	86.9733		108.617	175.474	113.387	102.448	124.091	239.546	138.613
	66.5	96.4523	109.431	98.8388	102.62		78.2342	85.6353	94.5474	87.0115	86.3992		142.775	171.628	114.173	116.398	127.457	233.334	130.831
	67	99.7689	105.082	97.906	102.15		75.0647	81.8619	92.1808	85.0644	86.099		105.134	167.57	110.281	116.856	128.66	231.641	144.858
	67.5	97.8584	99.0298	99.2262	101.885		80.5985	84.609	94.8887	89.5207	88.2392		125.553	170.791	106.664	123.917	121.902	226.921	126.671
	68	97.7575	99.9823	98.9937	102.698		76.0285	85.9072	95.6775	85.6313	86.5556		112.331	173.08	109.563	117.281	116.146	225.21	119.332
	68.5	101.475	94.4301	98.6677	102.338		78.0317	81.5451	94.5695	91.0587	87.2862		93.6481	177.462	108.222	135.576	123.617	231.568	131.299
	69	104.843	96.6483	98.559	102.542		78.2342	86.1786	99.6867	88.7911	87.7428		112.026	150.111	115.267	106.26	124.758	234.828	140.418
	69.5	94.8964	97.6381	99.2886	102.729		79.6371	84.941	95.9331	86.7651	86.9598		110.75	166.573	112.155	129.25	122.975	233.105	138.042
	70	97.8095	98.7538	98.0156	102.432		77.2704	85.8994	95.5504	86.6024	86.9344		123.235	243.56	112.64	117.601	124.738	233.659	143.604
	70.5	100.019	95.5205	98.7603	103.574		78.5928	85.3111	95.1871	87.8989	87.4824		94.4236	161.011	113.46	134.726	124.654	232.585	144.222
	71	97.0545	101.436	98.9626	102.15		82.5626	82.3299	88.8541	85.8728	87.7952		90.0846	162.069	114.343	117.773	126.3	233.64	104.277
	71.5	98.7632	94.6558	98.5278	102.666		77.9926	81.7637	100.284	86.6862	86.8034		111.922	171.65	108.698	106.653	127.672	231.956	152.949
	72	102.48	97.9516	98.0308	102.729		78.3928	82.0429	94.079	88.6284	87.7952		108.717	165.076	112.087	106.296	122.348	233.787	104.84
	72.5	95.951	112.84	98.1857	102.902		81.1597	85.9825	94.3554	85.7939	86.2681		111.966	165.537	111.138	127.735	126.091	238.4	150.717
	73	95.2969	94.3172	98.5742	101.963		76.1065	83.7411	90.6031	85.0644	86.8296		113.058	166.237	109.171	114.883	125.042	276.346	143.078
	73.5	97.5069	96.749	98.2169	102.354		79.6371	84.9865	92.8633	79.4742	87.0773		102.8	182.623	109.065	107.038	127.802	229.748	166.493
	74	94.2912	93.6782	98.6053	101.915		77.5925	85.7488	94.441	83.4425	86.5818		99.5126	166.02	110.75	122.683	130.588	226.446	160.198
	74.5	98.7143	97.4254	99.1175	102.369		78.3122	85.5375	93.0553	88.2242	88.5266		92.8291	162.992	106.416	156.343	121.858	250.717	131.444

## Sheet: Supplementary Fig 6
Supplementary Fig. 6b	Tone1-US								Tone2-US
Baseline 1	3.79	9.13	4.22	6.67	23.33	9.56	4.23		6.24	0	7.11	3.79	0	5.11	11.14
Tone 1	66.22	26.22	48	73.21	60.89	56.44	64.44		13.33	3.79	2.67	16.48	5.33	4.22	28.67
Baseline 2	9.33	2.67	5.33	0	3.56	0	1.33		14.22	7.14	6.67	33.33	15.56	5.78	14.22
Tone 2	45.54	23.11	12.89	20.09	30.8	24.44	21.87		40	37.78	40	51.11	12.89	48	62.5

[truncated: 3 more sheets: Supplementary Fig 7, Supplementary Fig 8, Supplementary Fig 9]
